# Supplementary material for: Critical Role of Molecular-Based Stratification in Low-Risk Myelodysplastic Syndrome with Direct Progression to Acute Myeloid Leukemia: A Case Report
Source: Int J Mol Sci. 2026 May 19;27(10):4557. doi: 10.3390/ijms27104557 (PMC13207156; doi:10.3390/ijms27104557)
Supplement: Supplementary file 1 [file ijms-27-04557-s001.zip]

Archive with 1 entries (1 files):
- ijms-4223112-supplementary.pdf
